# Supplementary material for: Diversity of Endophytic Microbes in Taxus yunnanensis and Their Potential for Plant Growth Promotion and Taxane Accumulation
Source: Microorganisms. 2023 Jun 23;11(7):1645. doi: 10.3390/microorganisms11071645 (PMC10383522; doi:10.3390/microorganisms11071645)
Supplement: Supplementary file 1 [file microorganisms-11-01645-s001.zip]

Archive with 1 entries (1 files):
- microorganisms-2425293-supplementary.pdf
